# Supplementary material for: The Complete Moss Mitochondrial Genome in the Angiosperm Amborella Is a Chimera Derived from Two Moss Whole-Genome Transfers
Source: PLoS One. 2015 Nov 30;10(11):e0137532. doi: 10.1371/journal.pone.0137532 (PMC4664403; doi:10.1371/journal.pone.0137532)
Supplement: S1 Table — (XLSX) [file pone.0137532.s002.xlsx]

## Sheet: Sheet1
Table S1. Accession numbers for the sequences used in this study
		Collector	Voucher Number	Voucher location	Locus A	Locus B	Locus C	Locus D	Locus E	Locus F	Locus G	Locus H	Locus I	Locus J	Locus K	Locus L	Locus M	Locus N	Locus O	Locus P
Achrophyllum	dentatum													AY452315
Achrophyllum	quadrifarium													AY452316
Acidodontium	sprucei													AY452317
Adelothecium	bogotense													AY452318
Alophosia	azorica																AY330453
Amblyodon	dealbatus													AY908377
Amborella	trichopda
Anacolia	webbii													AY908949
Ancistrodes	genuflexa													AY452319
Andreaea	nivalis												AJ299526					DQ098672
Andreaea	wilsonii																AY330454
Andreaea	rothii	Shaw	11565	DUKE		KU057459	KT982650	KT945126								KU057441
Anomobryum	julaceum													AY908353
Anomodon	viticulosus											AY354973
Arbusculohypopterygium	arbusculum													AY452366
Atrichum	angustatum							KT945129	KU130269	KU057479		AY354934						KU057450
Atrichum	undulatum	Goffinet	7605	UCONN			KT982648	KT945130		KU057480			AJ299527
Aulacomnium	androgynum										FJ870738		AJ299549	AJ291564				EU095304
Aulacomnium	turgidum	Hedderson	6385	RNG			KT982652							AY312869			AY330455
Bartramia	halleriana										FJ870733	AY354970	AJ299547	Z98961				EU095300
Bartramia	stricta													AY312870			AY330456
Beeveria	distichophylloides													AY452320
Benitotania	elimbata													AY452321
Bescherellia	brevifolia													AY452322
Blindia	acuta										FJ870718							EU095286
Brachymenium	nepalense													AY908354
Brachythecium	rutabulum	Qiu	94071	INDIANA UNIVERSITY	KU130250			KT945111	KU130281			AY354975							KU130293	AY832086
Brachythecium	salebrosum																AY330457
Braithwaitea	sulcata													AY524524
Brymela	websteri													AY452324
Bryobrothera	crenulata													AY452325
Bryobrittonia	longipes										FJ870709							EU095277
Bryum	alpinum													AY631210
Bryum	argenteum													AY908945
Buxbaumia	aphylla	Belland	16889	DUKE				KT945125					AJ299531					EU095274
Callicostella	diatomophila													AY452326
Callicostella	pallida													AY452328
Callicostellopsis	meridensis													AY452327
Calomnion	brownseyi													AY631211
Calomnion	complanatum													AY631212
Calyptrochaeta	brownii													AY452329
Calyptrochaeta	japonica													AY452330
Canalohypopterygium	tamariscinum													AY452331
Catharomnion	ciliatum													AY452332
Catoscopium	nigritum										FJ870735
Ceratodon	purpureus										FJ870721		AJ299538					EU095288
Chaetomitrium	borneense	Tan	95-1116	NY	KU130258	KU057465	KT982664	KT945097	KU130278	KU057493				AY452333	KU057430			KU057456
Chaetomitrium	dusenii													AY452334
Cinclidotus	riparius										FJ870728		AJ299545					EU095295
Cinclidium	stygium													AY908361
Cladomnion	ericoides													AY452336
Cladomniopsis	crenato-obtusa	Buck	41360	NY	KU130255	KU057463	KT982657	KT945124	KU130273	KU057487		KU057471	KU057503	AY452335			KU130266	KU057451
Coscinodon	cribrosus																	EU095283
Crossomitrium	epiphyllum													AY452337
Crossomitrium	rotundifolium													AY452338
Cryptopodium	bartramioides													AY631213
Cyathophorella	hookeriana													AY452340
Cyathophorum	adiantum													AY452341
Cyathophorum	bulbosum							KT945116			KU057438			AY452339
Cyclodictyon	albicans	Churchill et al.	18795	NY			KT982660	KT945109		KU057498	KU057440	KU057475	KU057500	AY452342	KU057428		KU130262
Cyclodictyon	roridum													AY452343
Cyrtomnium	hymenophyllum													AY908363
Cyrtopodendron	vieillardii													AY908768
Daltonia	gracilis	Buck	39508A	NY	KU130254	KU057467	KT982659	KT945108	KU130282	KU057496		KU057476		AY452344				KU057457
Daltonia	longifolia													AY452345
Dendro	hypnum_auricomum													EF562512
Dendrocyathophorum	decolyi													AY452346
Dendroligotrichum	dendroides																AY330458
Dichelodontium	nitidum													AY452347
Dichodontium	pellucidum												AJ299536
Dicranum	scoparium	Qiu	94073	INDIANA UNIVERSITY			KT982654	KT945103	KU130271	KU057481		AY354968		Z98956		KU057444			KU130286
Dimorphocladon	borneense	Tan	95-1060	NY	KU130259	KU057464	KT982647	KT945098	KU130277	KU057492	KU057436			AY452348				KU057453
Diphyscium	foliosum	Goffinet	4492	Pers. Herb.		KU057460	KT982663	KT945123				AY354933					AY330459	KU057458
Diphyscium	sessile												AJ299530					EU095275
Discelium	nudum										FJ870713							EU095281
Distichophyllidium	nymanianum													AY452350
Distichophyllum	freycinetii													AY452349
Distichophyllum	pulchellum													AY452351
Ditrichum	cylindricum										FJ870722		AJ299539					EU095289
Drummondia	prorepens										FJ870714							EU095282
Encalypta	ciliata																AY330460
Encalypta	streptocarpa										FJ870710		AJ299533					EU095278
Entosthodon	laevis																AY330461
Euptychium	robustum													AY452352
Euptychium	setigerum													AY452353
Fissidens	cristatus										FJ870720		AJ299541					DQ098675
Fissidens	dubius											AY354967
Fissidens	subbasilaris																AY330462
Fontinalis	antipyretica										FJ870741		AJ299558					EU095306
Funaria	hygrometrica										FJ870711		AJ299534	Z98959			AY330463	EU095279
Garovaglia	binsteadii													AY452354
Garovaglia	compressa													AY452355
Garovaglia	elegans	Hoffman	89-476	NY			KT982645	KT945112	KU130275	KU057489		KU057474		AY452356		KU057449			KU130292
Garovaglia	powellii													AY452357
Garovaglia	subelegans													AY452358
Glyphothecium	sciuroides	Streimann	59969	NY	KU130256			KT945115	KU130274		KU057435	KU057473		AY452359			KU130267
Goniobryum	subbasilare													AY631217
Grimmia	cribrosa										FJ870715
Grimmia	donniana										FJ870716							EU095284
Hampeella	alaris													AY524519
Hampeella	pallens	Streimann	44664	NY	KU130261	KU057461		KT945110			KU057433	KU057469		AY452360	KU057427		KU130268
Hedwigia	ciliata										FJ870731	AY354972	AJ299554	Z98966			AY330464	EU095298
Hemiragis	aurea													AY452361
Herzogiella	seligeri										FJ870740		AJ299561					DQ098681
Hildebrandtiella	endotrichelloides													AY908702
Homalia	trichomanoides										FJ870746		AJ299557					DQ098683
Hookeria	acutifolia													AY452362
Hookeria	lucens	Buck	37714	NY	KU130253	KU057468	KT982644	KT945100	KU130283		KU057439	KU057477	KU057504	AY452363			KU156701	KU057455
Hygrohypnum	ochraceum										FJ870742		AJ299562					DQ098679
Hymenodon	pilifer													AY631218
Hymenodon	sphaerothecius													AY631219
Hymenodontopsis	stresemannii													AY908782
Hymenostylium	recurvirostrum											AY354936
Hypnella	pallescens													AY452365
Hypnella	diversifolia													AY452364
Hypnodendron	arcuatum													AY524540
Hypnodendron	camptotheca													AY524531
Hypnodendron	comatulum													AY524523
Hypnodendron	comosum													AY524521
Hypnodendron	dendroides													AY524537
Hypnodendron	diversifolium													AY524535
Hypnodendron	kerrii													AY524525
Hypnodendron	menziesii													AY524522
Hypnodendron	microstictum													AY908771
Hypnodendron	spininervium													AY524536
Hypnodendron	subspininervium													AY524538
Hypnodendron	vitiense													AY524526
Hypnum	cupressiforme											AY354976		AY908444
Hypnum	imponens	Qiu	94093	INDIANA UNIVERSITY			KT982651	KT945102	KU130276	KU057491						KU057446			KU130285	AY832087
Hypopterygium	tamarisci													AY452367
Isothecium	alopecurum												AJ299565
Lepidopilidium	portoricense													AY452369
Lepidopilum	polytrichoides													AY452368
Lepidopilum	scabrisetum													AY452370
Leptostomum	inclinans													AY908359
Leptotheca	boliviana													AY908779
Leptotheca	gaudichaudii	Cox & Goffinet	459/00	DUKE				KT945119						AY631220
Leskea	polycarpa												AJ299564					DQ098682
Leskeodon	auratus													AY452371
Leucobryum	albidum											AY354969				KU057443			KU130287
Leucobryum	crispum	Buck	39451	DUKE	KU130251			KT945099
Leucobryum	glaucum										FJ870724		AJ299540					EU095291
Leucodon	sciuroides													AY908716
Leucolepis	acanthoneura													AY908366
Leucomium	steerei													AY452372
Lopidium	concinnum	Streimann	43706	NY			KT982662	KT945117						AY452373
Lopidium	plumarium													AY452375
Macrocoma	tenuis													AY908940
Marchantia	polymorpha																			M68929
Mesochaete	taxiforme													AY524518
Mesochaete	undulata													AY631222
Mielichhoferia	elongata													AY312878
Mnium	hornum	Cox	115	RNG				KT945120		KU057483	FJ870736		AJ299552	AJ291567				EU095302
Mnium	sp_Qiu94097	Qiu	94097	INDIANA UNIVERSITY				KT945122	KU130272	KU057484		AY354935				KU057445			KU130288
Myurium	hochstetteri													AY908439
Oedipodiella	australis										FJ870708
Oedipodium	griffithianum																AY330466
Orthodicranum	montanum										FJ870719		AJ299537					EU095305
Orthodontium	lineare	Hedderson	s.n.	DUKE			KT982658	KT945121		KU057486	FJ870739		AJ299551	AJ291566			AY330467	EU095305
Orthodontopsis	bardunovii													AY908780
Pallavicinia	sp_94184																			AF068939
Philophyllum	tenuifolium													AY452376
Philontis	fontana	Cox	117	RNG			KT982667	KT945118
Phyllodrepanium	falcifolium													AY908374
Physcomitrella	patens											NC007945	NC007945					NC007945		NC07945
Physcomitrium	pyriforme										FJ870712							EU095280
Pilotrichidium	antillarum													AY452377
Pilotrichum	bipinnatum													AY452378
Pilotrichum	procerum													AY452379
Plagiobryum	zierii													AY908355
Plagiomnium	cuspidatum													AY908365
Plagiomnium	ellipticum																	DQ002386
Plagiomnium	insigne																	DQ002388
Plagiomnium	medium																	DQ002387
Plagiopus	oederi										FJ870734		AJ299548					EU095301
Pleurozium	schreberi													AY908642
Pogonatum	urnigerum												AJ299528					EU095272
Pohlia	nutans										FJ870737		AJ299550	AJ291565				EU095303
Polytrichadelphus	purpureus																AY330469
Polytrichum	pallidisetum																AY330470
Polytrichum	juniperinum	Qiu	94176	INDIANA UNIVERSITY			KT982665	KT945128	KU130270			AY354966				KU057442			KU130290
Porella	pinnata																			AF068937
Pottia	truncata	Long	21805	DUKE				KT945105			FJ870725		AJ299543					EU095292
Powellia	involutifolia													AY524520
Pterobryella	praenitens													AY524539
Pterobryon	densum													AY908693
Pterogonium	gracile	Whittemore	6599	MO			KT982666			KU057490	FJ870745		AJ299556		KU057431			EU095307
Ptychomnion	aciculare	Streimann	43623	NY				KT945104		KU057488		KU057472		AY452380					KU130291
Ptychomnion	cygnisetum													AY452381
Ptychomnion	ptychocarpon													AY452382
Pyrrhobryum	bifarium													AY631224
Pyrrhobryum	dozyanum													AY631225
Pyrrhobryum	medium													AY631226
Pyrrhobryum	mnioides													AY631227
Pyrrhobryum	novae-caledoniae													AY631228
Pyrrhobryum	paramattense													AY631229
Pyrrhobryum	spiniforme													AY524541
Pyrrhobryum	vallis_gratiae													AY631230			AY330471
Racomitrium	lanuginosum										FJ870717		AJ299542					EU095285
Rhacocarpus	purpurascens										FJ870732		AJ299555	Z98967				EU095299
Rhizogonium	distichum													AY524517
Rhizogonium	graeffeanum													AY631231
Rhizogonium	novae-hollandiae													AY631232
Rhizogonium	paramattense											AY354971
Rhizogonium	pennatum													AY631233
Rhizomnium	gracile													AY908362
Rhynchostegiopsis	flexuosa													AY452383
Rhytidiadelphus	triquetrus													Z98971
Rutenbergia	madagassa													AY524542
Sauloma	tenella													AY452384
Schimperobryum	splendidissimum													AY452385
Schistostega	pennata	Jameson	Nov. 17/1970	DUKE				KT945114		KU057482	FJ870723		AJ299546					EU095290
Scorpidium	scorpioides										FJ870743		AJ299563					DQ098680
Scouleria	aquatica																AY330472
Sphagnum	fallax												AJ299524					DQ098673
Sphagnum	palustre																AY330473
Sphagnum	recurvum											AY354932
Spiridens	camusii													AY524530
Spiridens	reinwardtii													AY908772
Spiridens	vieillardii													AY524529
Splachnum	ampullaceum										FJ870729							EU095296
Stenodictyon	wrightii													AY452386
Symphyodon	imbricatifolius	Schafer-Verwimp	14747	NY	KU130257		KT982646							AY452387		KU057447	KU130264
Takakia	ceratophylla																			DQ677488
Takakia	lepidozioides											AY354977	AJ299525
Tetraphidopsis	pusilla	Fife	11592	NY	KU130260	KU057462		KT945113			KU057434	KU057470	KU057502	AY452389	KU057429		KU130265
Tetraphis	pellucida							KT945127				AY354956	AJ299529					EU095273
Tetraplodon	mnioides													AY908376			AY330474
Tetrastichium	fontanum													AY452388
Thamniopsis	cruegeriana													AY452390
Thamniopsis	incurva													AY452391
Thamniopsis	pendula													AY452392
Thamniopsis	sinuata													Y452393
Thamnobryum	alleghanense	Buck	32721	NY		KU057466	KT982653	KT945106	KU130280	KU057495	KU057437							KU057454
Thamnobryum	alopecurum										FJ870747		AJ299559	AJ291571				DQ098678
Thuidium	recognitum	Qiu	94174	INDIANA UNIVERSITY				KT945101	KU130279	KU057494		AY354974				KU057448			KU130284	AY832088
Timmia	megapolitana																AY330475	EU095276
Timmiella	sp_VKLBN991028										FJ870726							EU095293
Tomentypnum	nitens										FJ870744		AJ299560					DQ098677
Tortula	latifolia										FJ870727		AJ299544					EU095294
Trachyloma	planifolium													AY908445
Trachyxiphium	vagum													AY452395
Trachyxiphium	drepanophyllum	Vital & Buck	20012	NY	KU130252		KT982661	KT945107		KU057497		KU057478		AY452394	KU057432		KU130263	KU057452
Trichocolea	tomentella																			AF068938
Ulota	crispa										FJ870730		AJ299553	AJ291568				EU095297
Ulota	Hutchinsiae	Schofield	100736	DUKE			KT982649			KU057485
